# Supplementary material for: After a Decade of Therapy Revolution in Cutaneous Melanoma—Perspectives on Emerging Treatment Strategies
Source: Oncol Res. 2026 May 21;34(6):3. doi: 10.32604/or.2026.078650 (PMC13223291; doi:10.32604/or.2026.078650)
Supplement: Supplementary file 1 [file OncolRes-34-78650-s001.zip]

Archive with 1 entries (1 files):
- TSP_OR_78650-s001.docx
